# Supplementary material for: Anti-Inflammatory and Osteogenic Effect of Phloroglucinol-Enriched Whey Protein Isolate Fibrillar Coating on Ti-6Al-4V Alloy
Source: Polymers (Basel). 2025 May 29;17(11):1514. doi: 10.3390/polym17111514 (PMC12157878; doi:10.3390/polym17111514)
Supplement: Supplementary file 1 [file polymers-17-01514-s001.zip]

Archive with 1 entries (1 files):
- polymers-3497013-supplementary.pdf
